# Supplementary material for: Novel Computed Tomography Perfusion and Laboratory Indices as Predictors of Long-Term Outcome and Survival in Acute Ischemic Stroke
Source: Neurol Int. 2025 Aug 27;17(9):136. doi: 10.3390/neurolint17090136 (PMC12472316; doi:10.3390/neurolint17090136)
Supplement: Supplementary file 1 [file neurolint-17-00136-s001.zip]

Archive with 1 entries (1 files):
- neurolint-3792081-supplementary.pdf
